# Supplementary material for: Structure, Stability, and Superconductivity of Two-Dimensional Janus NbSH Monolayers: A First-Principle Investigation
Source: Molecules. 2023 Jul 19;28(14):5522. doi: 10.3390/molecules28145522 (PMC10385167; doi:10.3390/molecules28145522)
Supplement: Supplementary file 1 [file molecules-28-05522-s001.zip]

Archive with 1 entries (1 files):
- molecules-2477276-supplementary.pdf
